# Supplementary material for: Synthesis of Bio-Based Thermoset Mixture Composed of Methacrylated Rapeseed Oil and Methacrylated Methyl Lactate: One-Pot Synthesis Using Formed Methacrylic Acid as a Continual Reactant
Source: Polymers (Basel). 2023 Apr 7;15(8):1811. doi: 10.3390/polym15081811 (PMC10146403; doi:10.3390/polym15081811)
Supplement: Supplementary file 1 [file polymers-15-01811-s001.zip]

Archive with 1 entries (1 files):
- polymers-2254173-supplementary.pdf
